# Supplementary material for: Dispirooxindole-β-Lactams: Synthesis via Staudinger Ketene-Imine Cycloaddition and Biological Evaluation
Source: Int J Mol Sci. 2022 Jun 15;23(12):6666. doi: 10.3390/ijms23126666 (PMC9223813; doi:10.3390/ijms23126666)
Supplement: Supplementary file 1 [file ijms-23-06666-s001.zip]

Archive with 1 entries (1 files):
- ijms-1752679-supplementary.pdf
